# Supplementary material for: The distribution of plasmids that carry virulence and resistance genes in Staphylococcus aureus is lineage associated
Source: BMC Microbiol. 2012 Jun 12;12:104. doi: 10.1186/1471-2180-12-104 (PMC3406946; doi:10.1186/1471-2180-12-104)
Supplement: Additional file 1 — Distribution of rep, resistance, transfer, toxin and adherence genes in sequenced plasmids. Description: Presence of rep genes in all sequenced plasmids is shown by a black box, whilst a white box indicates absence. Plasmids are classified into plasmid groups by the combination of rep sequences that they carry. The presence of resistance, transfer, toxin and adherence genes is shown by “Y”. Plasmids that originate from a whole genome sequencing contig are marked by *. [file 1471-2180-12-104-S1.xls]

## Sheet: Sheet1
Plasmid Group	Plasmid Name	Accession	Length	rep Gene Sequences
				5	7	10	10b	13	15	16	19	20	21	22	23	24	25	26	27	28	29	30	31	32	aac/aph	aadD	aphA	aadE	arsC	bcrA	blaZ	ble	cadA	cadD/X	cat	cfr	dfrA	drfK	ermB	ermC	fosB	fusB	IP1	IP2	linA	mco	merA	mphBM	mupA
pGSA1	pRJ9	AF447813	10406
pGSA2	pKH16	NC_010262	4442
	pUSA02	NC_007791	4439
	pKH17	NC_010284	4441
	SAP060B	GQ900417	4498
	pT181	NC_006629	4440
	pJ3358	NC_001763	6024
	M899	NZ_GG730190	4368
	C101	NZ_GG730120	4278
	pNS1	PNS1CG	3879
	pKH6	SAU38428	4439
	SAP085A	GQ900437	4439
	SAP095A	GQ900445	4439
	SAP094A	GQ900443	4439
	MR1	NZ_ACZQ01000139	4522
	A8115	NZ_ACKG01000002	4498
	A9754	NZ_ADJI01000035	4947
	ATCC BAA-39	NZ_AEEK01000040	4457
	58-424_1	NZ_GG749054	5143
	SAP093A	GQ900441	4439
	pS0385-1	AM990993	5246
	pC223	AY355285	4608																																Y
	pC221	NC_006977	4555																																Y
	pKH7	NC_002096	4118																																Y
	pTZ4	NC_010111	4555																																Y
	pSBK203	SAU35036	3780																																Y
	SAP084A	GQ900436	4595																																Y
	pS0385-2	AM990994	4381
	pS194	NC_005564	4397
	pVGA	NC_011605	5713
	pAVY	NC_013451	1442
pGSA3	pWBG751	GQ900393	2473																																					Y
	SAP078B	GQ900431	2415																																					Y
	pWBG738	NC_007209	2473																																					Y
	pKH20	NC_010686	2412																																					Y
	pKH19	NC_010685	2473																																					Y
	TCH130	NZ_ACHD01000266*	2476																																					Y
	A9719	NZ_ACKJ01000014*	2402																																					Y
	A6300	NZ_ACKF01000018*	2366																																					Y
	A9765	NZ_ACSN01000068*	2399																																					Y
	TCH70_1	NZ_ACHH02000015*	2300																																					Y
	pE5	PE5PE5A	2473																																					Y
	TCH959	NZ_AASB02000192*	2476																																					Y
	CF-Marseille	NZ_CABA01000093*	2473																																					Y
	pT48	NC_001395	2475																																					Y
pGSA4	pSK3	NC_001994	1658
	pSK6	NC_001995	1551
	SAP104B	GQ900451	1552
	pSK17	GQ900513	9968																						Y
pGSA5	SAP065A	GQ900420	2908																																Y
	pDLK2	GU562625	2908																																Y
	pWBG1773	NC_010616	2916
pGSA6	SAP080A	GQ900433	43892																						Y	Y											Y												Y
	SAP069A	GQ900422	42198																						Y	Y																							Y
	SAP068A	GQ900421	50500																						Y						Y						Y
	pUSA03	NC_007792	37136																																					Y									Y
pGSA7	p18806-P03	CP002134	27068																								Y	Y		Y	Y			Y														Y
	p18807-P03	CP002135	26972																								Y	Y		Y	Y			Y														Y
	p18809-P03	CP002139	27068																								Y	Y		Y	Y			Y														Y
	pLAC-P03	CP002149	27068																								Y	Y		Y	Y			Y														Y
	p18808-P03	CP002137	27059																								Y	Y		Y	Y			Y														Y
	p18811-03	CP002143	27070																								Y	Y		Y	Y			Y														Y
	SAP049A	GQ900407	25022																								Y	Y		Y	Y			Y														Y
	SAP015A	GQ900380	27068																								Y	Y		Y	Y			Y														Y
	SAP050A	GQ900409	27067																								Y	Y		Y	Y			Y														Y
	p18805-03	CP002132	27069																								Y	Y		Y	Y			Y														Y
	SAP027A	GQ900388	29646																								Y	Y		Y	Y			Y														Y
	SAP051A	GQ900410	23059																								Y	Y			Y			Y														Y
	SAP046A	GQ900403	27068																								Y	Y		Y	Y			Y														Y
	pSJH901	NC_009477	30429																						Y						Y			Y
	pSJH101	NC_009619	34029																						Y						Y			Y
	A8796	NZ_ADJJ01000025*	17758																												Y			Y														Y
	pBORa53	NC_013550	17334																												Y			Y									Y
	TCH60	NZ_ACHC01000043*	24490																												Y			Y									Y
pGSA8	pUB101	NC_005127	21845																												Y			Y								Y
	pLEW6932	NC_009130	51514																										Y
pGSA9	VRSAp	NC_002774	25107																						Y
pGSA10	pWBG748	GQ915265	44964																												Y
	pWBG749	GQ900391	38087
pGSA11	pI258	GQ900378	29254																										Y		Y		Y						Y								Y
	65-1322	NZ_GG700565	22093																										Y		Y		Y														Y
	68-397	NZ_GG700590	27097																										Y		Y		Y														Y
	E1410	NZ_GG700609*	23259																										Y		Y		Y														Y
	M876	NZ_GG700623*	23124																										Y		Y		Y														Y
	C101	NZ_GG730140*	24019																										Y		Y		Y														Y
	58-424_3	NZ_GG749073*	24634																										Y		Y		Y														Y
	M809	NZ_GG749324*	23537																										Y		Y		Y														Y
	pSK76	GQ900444	23983																										Y		Y		Y														Y
	M1015	NZ_GG749015*	23501																										Y		Y		Y														Y
	pTW20_1	FN433597	29585																										Y				Y														Y
	pSK62	GQ900446	22694																										Y				Y														Y
	SAP055A	GQ900414	20453																										Y					Y
	pUSA300HOUMS	NC_010066	20413																												Y			Y									Y
	SAP017A	GQ900382	32650																						Y									Y			Y
	SAP057A	GQ900415	39308																															Y
pGSA12	pKH8	SAU50077	2417
	pNVH99	AJ296103	2239
	pSA1308	NC_007928	2756
	pKH4	SAU81980	2487
	pWBG754	GQ900396	2241
	pKH21	NC_010684	2531																																										Y
	pBMSa1	AY541446	2750																																										Y
	pC55s	AY048756	3333																															Y
	pKH18	NC_010231	3332																															Y
	MRSA252	BX571856	GC																															Y
	pNVH01	NC_004562	2650
	pUSA01	NC_007790	3125
	pKH12	NC_010687	3011
	pKH14	NC_010428	3124
	pUSA10HOUMR0001	NC_012417	3125
	pS0385-3	AM990995	3158
	SAP049B	GQ900408	3125
	pKH3	NC_005020	2979
	pTW20_2	FN433598	3011
	pWBG760	GQ900473	4412
	SAP051B	GQ900411	3125
	SAP046B	GQ900404	3125
	p18805-P01	CP002133	3125
	p18807-P01	CP002136	3125
	p18808-P01	CP002138	3125
	p18809-P01	CP002140	3125
	p18810-P01	CP002142	3125
	pLAC-P01	CP002150	3125
	p18811-P01	CP002144	3125
	SAP070A	GQ900423	3011
	SAP104A	GQ900450	3011
	A5948_3	NZ_ACKD01000027*	2562
pGSA13	pUB110	NC_002745																								Y						Y
	pKKS832	FN377602	6242																							Y												Y
	CF-Marseille_2	NZ_CABA01000045*	4556																							Y						Y
	MR1	NZ_ACZQ01000138*	4604																							Y						Y
	A9781_2	NZ_ACKL01000028*	4554																							Y						Y
	A9763	NZ_ACKK01000035*	4555																							Y						Y
	A9719_3	NZ_ACKJ01000060*	4555																							Y						Y
	A6300_2	NZ_ACKF01000048*	4554																							Y						Y
	A6244	NZ_ACKE01000028*	4555																							Y						Y
	A5948_4	NZ_ACKD01000047*	4379																							Y						Y
	A5937	NZ_ACKC01000002*	4556																							Y						Y
	A10102	NZ_ACSO01000036*	4554																							Y						Y
	04-02981	CP001844																								Y						Y
	JKD6009	NZ_ABSA01000025*	4548																							Y						Y
pGSA14	pKH13	NC_010426	2909																																Y
	pKH15	NC_010427	2907																																Y
pGSA15	SAP087A	GQ900439	2396
	pWBG764	GQ900468	2397
pGSA16	pE194	NC_005908	3728																																					Y
	SAP085B	GQ900438	3961																																					Y
pGSA17	SAP099B	GQ900449	16428																										Y
pGSA18	pETB	NC_003265	38211																															Y
pGSA19	SAP102A	GQ900496	36082																										Y				Y										Y			Y
	SAP077A	GQ900428	35510																										Y				Y										Y			Y
	SAP067A	GQ900483	37206																										Y				Y										Y			Y
	TCH70_2	NZ_ACHH02000018*	18140																												Y												Y
pGSA20	pWBG750	GQ900392	20653																												Y			Y									Y
	pWBG757	GQ900397	20730																												Y			Y									Y
	pWBG763	GQ900467	20730																												Y			Y									Y
	p18809-P04	CP002146	28404																										Y		Y			Y									Y				Y
	USA300_TCH959	NZ_AASB02000125*	14600																												Y			Y									Y
	ATCC 51811	NZ_ADVP01000034*	16164																												Y			Y									Y
	SAP072A	GQ900424	20653																												Y			Y									Y
	SAP073A	GQ900425	20729																												Y			Y									Y
	SAP053A	GQ900413	20672																												Y			Y									Y
	pSaa6159	CP002115	20730																												Y			Y									Y
	p21	NC_002517	20719																												Y			Y									Y
	pMW2	NC_005011	20654																												Y			Y									Y
	pSAS	BX571858	20652																												Y			Y									Y
pGSA21	SAP054A	GQ900477	37475																										Y				Y										Y			Y
	SAP078A	GQ900430	35508																										Y				Y										Y			Y
	SAP075A	GQ900486	37050																										Y				Y										Y			Y
	SAP076A	GQ900427	35114																										Y				Y										Y			Y
pGSA22	SAP019A	GQ900385	27435																										Y				Y										Y			Y
	C160	NZ_GG730276*	GC																										Y				Y										Y			Y
	MN8	NZ_ACJA02000003*	GC																										Y				Y										Y			Y
	WW2703/97	NZ_GG730232*	GS																										Y				Y										Y			Y
	C427	NZ_GG730158*	GS																										Y				Y										Y			Y
	A01793/97	NZ_GG731501*	GS																										Y				Y										Y			Y
	Btn1260	NZ_GG730259*	GS																										Y				Y										Y			Y
	A9635	NZ_ACKI01000002*	24653																										Y		Y			Y									Y
	pWBG752	GQ900394	24654																										Y		Y			Y									Y
pGSA23	pWBG755	GQ900471	25607																											Y	Y			Y									Y
	pWBG744	GQ900398	27268																												Y			Y
	SAP012A	GQ900377	27267																												Y			Y
	SAP074A	GQ900426	27268																												Y			Y
	A8819	NZ_ADJK01000020*	27798																												Y			Y
	A9781	NZ_ACKL01000034*	27268																												Y			Y
	SAP063A	GQ900418	26016																												Y			Y
	p19231-P03	CP002147	27425																												Y			Y
	pLUH02	FR714929	27271																												Y			Y
	SAP060A	GQ900416	22987																															Y
	A8115	NZ_ACKG01000021*	22988																															Y
	A8117	NZ_ACYO01000019*	23292																															Y
pGSA24	SAP058A	GQ900479	22439																															Y									Y
	pWBG756	GQ900472	24456																												Y			Y									Y
	pWBG761	GQ900474	26838																												Y			Y									Y
	SAP071A	GQ900485	26883																												Y			Y									Y
pGSA25	pN315	NC_003140	24653																										Y		Y			Y									Y
	pTZ2162	NC_010419	35380																						Y				Y		Y			Y							Y		Y
pGSA26	pSA1379	NC_007931	22787																										Y		Y			Y
	D139	GG730186*	33841																										Y					Y												Y
pGSA27	SAP052A	GQ900412	32445																								Y	Y		Y	Y			Y														Y
	pUSA300HOUMR	NC_010063	27041																								Y	Y		Y	Y			Y														Y
pGSA28	SAP082A	GQ900434	44116																						Y	Y																							Y
	SAP015B	GQ900500	21860																						Y	Y																							Y
	pSK41	AF051917	46445																						Y	Y						Y
	pGO1	NC_012547	54000																						Y	Y						Y					Y
	pLW043	NC_005054	57889																						Y						Y						Y
	SAP079A	GQ900432	47322																						Y	Y																							Y
pGSA29	SAP065B	GQ900481	26750																										Y		Y		Y
	SAP066A	GQ900482	32122																												Y		Y														Y
	SAP064A	GQ900419	30857																												Y		Y														Y
	SAP048A	GQ900406	27268																												Y			Y
	SAP070B	GQ900484	29532																														Y														Y
	pCM05	GQ900387	33660																										Y		Y		Y			Y			Y								Y
pGSA30	pSK21	GQ900490	37046																												Y		Y														Y
	pSK57	GQ900493	31164																												Y		Y														Y
	SAP101A	GQ900495	32163																												Y		Y														Y
	pSK53	GQ915270	38886																												Y		Y														Y
	pSK23	GQ900491	41993																						Y						Y		Y														Y
	pSK80	GQ900492	31314																										Y		Y		Y														Y
	pSK74	GQ915266	35327																										Y		Y		Y														Y
	pSK60	GQ915267	35175																										Y		Y		Y														Y
	pSK79	GQ900489	35859																										Y		Y		Y														Y
	SAP104C	GQ900498	29343																														Y														Y
pGSA31	pWBG753	GQ900395	30047																												Y		Y
	SAP103A	GQ900497	29258																												Y		Y
pGSA32	pSK156	GQ900448	45052																												Y			Y										Y
	pWBG747	GQ900399	33701																															Y										Y
	pSK59	GQ900488	29570																										Y				Y														Y
	pSK64	GQ915268	34784																										Y					Y													Y
	pWBG746	GQ900390	33702																												Y			Y										Y
	pEDINA	NC_010077	34986																										Y					Y										Y
pGSA33	SAP059A	GQ900480	26243																															Y									Y
pGSA34	SAP056A	GQ900478	27128																															Y
pGSA35	pWBG759	GQ900401	28384																												Y			Y
pGSA36	pSK77	GQ900494	27694																						Y												Y
pGSA37	WBG10049	NZ_GG730219	24446																												Y			Y									Y
pGSA38	pWBG762	GQ900475	54023																												Y			Y									Y
pGSA39	SAP014A	GQ900379	50429																						Y	Y						Y					Y
[truncated: 37 more columns]
